# Supplementary material for: Preliminary Exploration of Swine Veterinarian Perspectives of On-Farm Euthanasia
Source: Animals (Basel). 2020 Oct 19;10(10):1919. doi: 10.3390/ani10101919 (PMC7650797; doi:10.3390/ani10101919)
Supplement: Supplementary file 1 [file animals-10-01919-s001.zip]

Archive with 1 entries (1 files):
- animals-969956-supplementary.docx
